# Supplementary material for: Pharmaceutical Equivalence of Distributed Generic Antiretroviral (ARV) in Asian Settings: The Cross-Sectional Surveillance Study – PEDA Study
Source: PLoS One. 2016 Jun 20;11(6):e0157039. doi: 10.1371/journal.pone.0157039 (PMC4913952; doi:10.1371/journal.pone.0157039)
Supplement: S1 Data — (XLS) [file pone.0157039.s001.xls]

## Sheet: Sheet1
id	site	site_type	dose	ingred	sample_name	lot	manu	country	who_pre	mfd	exp	unido_iden	unido_assay	unido_uniform_min	unido_uniform_max	unido_disso_min	unido_disso_max
pi1-007	7	Hospital	Lopinavir/Ritonavir	200/50	Lopinavir/Ritonavir	W570457	GPO	THA	No	2014-07-20	2016-07-20	pos	101.5	-1.74	2.05	95	97
pi1-007	7	Hospital	Lopinavir/Ritonavir	200/50	Lopinavir/Ritonavir	W570457	GPO	THA	No	2014-07-20	2016-07-20	pos	98.6	-1.74	2.05	98.7	99.8
pi1-013	1	Hospital	Tenofovir	300	Tenofovir GPO 300	A570270	GPO	THA	No	2014-02-12	2016-02-12	pos	103	-0.81	1.46	102.3	103.3
pi1-014	2	Hospital	Tenofovir	300	Tenofovir GPO 300	A562265	GPO	THA	No	2013-06-27	2015-06-27	pos	100	-1.84	1.08	100.5	101.2
pj1-001	1	Hospital	Lopinavir/Ritonavir	200/50	Lopinavir/Ritonavir	W570041	GPO	THA	No	2014-01-21	2016-01-21	pos	102.1	-1.2	1.64	97.6	98.2
pj1-001	1	Hospital	Lopinavir/Ritonavir	200/50	Lopinavir/Ritonavir	W570041	GPO	THA	No	2014-01-21	2016-01-21	pos	100.8	-1.2	1.64	98.8	99.7
pj1-002	2	Hospital	Lopinavir/Ritonavir	200/50	Lopinavir/Ritonavir	W560404	GPO	THA	No	2013-07-13	2015-07-13	pos	102.4	-1.28	1.48	100.8	102.2
pj1-002	2	Hospital	Lopinavir/Ritonavir	200/50	Lopinavir/Ritonavir	W560404	GPO	THA	No	2013-07-13	2015-07-13	pos	103.2	-1.28	1.48	98.1	99.1
pj1-003	3	Hospital	Lopinavir/Ritonavir	200/50	Lopinavir/Ritonavir	W570169	GPO	THA	No	2014-03-17	2016-03-17	pos	103.6	-1.11	1.25	100	103.1
pj1-003	3	Hospital	Lopinavir/Ritonavir	200/50	Lopinavir/Ritonavir	W570169	GPO	THA	No	2014-03-17	2016-03-17	pos	102.1	-1.11	1.25	99.1	101.2
pj1-004	4	Hospital	Lopinavir/Ritonavir	200/50	Lopinavir/Ritonavir	W570175	GPO	THA	No	2014-03-17	2016-03-17	pos	101	-2.22	2.08	97.7	101.9
pj1-004	4	Hospital	Lopinavir/Ritonavir	200/50	Lopinavir/Ritonavir	W570175	GPO	THA	No	2014-03-17	2016-03-17	pos	103.3	-2.22	2.08	99	102.5
pj1-005	5	Hospital	Lopinavir/Ritonavir	200/50	Lopinavir/Ritonavir	W570450	GPO	THA	No	2014-07-17	2016-07-17	pos	99.4	-2.16	1.07	97.5	101.3
pj1-005	5	Hospital	Lopinavir/Ritonavir	200/50	Lopinavir/Ritonavir	W570450	GPO	THA	No	2014-07-17	2016-07-17	pos	101.8	-2.16	1.07	99	102.8
pj1-006	6	Hospital	Lopinavir/Ritonavir	200/50	Lopinavir/Ritonavir	W560432	GPO	THA	No	2013-07-23	2015-07-23	pos	103	-2.1	1.87	100.3	104.6
pj1-006	6	Hospital	Lopinavir/Ritonavir	200/50	Lopinavir/Ritonavir	W560432	GPO	THA	No	2013-07-23	2015-07-23	pos	99	-2.1	1.87	98.5	102.6
pj1-008	8	Hospital	Lopinavir/Ritonavir	200/50	Lopinavir/Ritonavir	W570152	GPO	THA	No	2014-03-10	2016-03-10	pos	101.4	-2.09	1.76	99	102.8
pj1-008	8	Hospital	Lopinavir/Ritonavir	200/50	Lopinavir/Ritonavir	W570152	GPO	THA	No	2014-03-10	2016-03-10	pos	99.4	-2.09	1.76	96.2	98.7
pj1-009	9	Hospital	Lopinavir/Ritonavir	200/50	Lopinavir/Ritonavir	W570285	GPO	THA	No	2014-05-15	2016-05-15	pos	101	-2.53	1.94	99.9	102.7
pj1-009	9	Hospital	Lopinavir/Ritonavir	200/50	Lopinavir/Ritonavir	W570285	GPO	THA	No	2014-05-15	2016-05-15	pos	98.4	-2.53	1.94	96.8	99.8
pj1-010	10	Hospital	Lopinavir/Ritonavir	200/50	Lopinavir/Ritonavir	W560556	GPO	THA	No	2013-10-22	2015-10-22	pos	101.5	-1.47	1.7	101.4	103.7
pj1-010	10	Hospital	Lopinavir/Ritonavir	200/50	Lopinavir/Ritonavir	W560556	GPO	THA	No	2013-10-22	2015-10-22	pos	97.8	-1.47	1.7	99.1	101.7
pj1-011	11	Private	Lopinavir/Ritonavir	200/50	Lopinavir/Ritonavir	W570169	GPO	THA	No	2014-03-17	2016-03-17	pos	98.2	-1.33	1.52	94.9	97.6
pj1-011	11	Private	Lopinavir/Ritonavir	200/50	Lopinavir/Ritonavir	W570169	GPO	THA	No	2014-03-17	2016-03-17	pos	101.2	-1.33	1.52	100	102.8
pj1-012	12	Private	Lopinavir/Ritonavir	200/50	Lopinavir/Ritonavir	8000458	Mylan	IND	Yes	2014-07-01	2016-06-30	pos	99.7	-1.69	1.31	93.4	98.6
pj1-012	12	Private	Lopinavir/Ritonavir	200/50	Lopinavir/Ritonavir	8000458	Mylan	IND	Yes	2014-07-01	2016-06-30	pos	101.4	-1.69	1.31	96.3	102.9
pj1-015	3	Hospital	Tenofovir	300	Tenofovir GPO 300	A570273	GPO	THA	No	2014-02-12	2016-02-12	pos	101.6	-1.44	1.26	101.1	102.8
pj1-016	4	Hospital	Tenofovir	300	Tenofovir GPO 300	A570554	GPO	THA	No	2014-03-18	2016-03-18	pos	99.6	-1.16	1.17	99.6	101.5
pj1-017	5	Hospital	Tenofovir	300	Tenofovir GPO 300	A570375	GPO	THA	No	2014-02-20	2016-02-20	pos	102.4	-1.34	0.7	98.7	101.8
pj1-018	6	Hospital	Tenofovir	300	Tenofovir GPO 300	A570324	GPO	THA	No	2014-02-17	2016-02-17	pos	103.4	-1.45	0.8	99.3	101.4
pj1-019	7	Hospital	Tenofovir	300	Tenofovir GPO 300	A570560	GPO	THA	No	2014-03-20	2016-03-20	pos	100.3	-1.42	1.19	100.9	102.4
pj1-020	8	Hospital	Tenofovir	300	Tenofovir GPO 300	A570322	GPO	THA	No	2014-02-13	2016-02-13	pos	98.6	-1.08	1.21	100.2	102.5
pj1-021	9	Hospital	Tenofovir	300	Tenofovir GPO 300	A570557	GPO	THA	No	2014-03-19	2016-03-19	pos	98.4	-0.79	1.19	101	104.3
pj1-022	10	Hospital	Tenofovir	300	Tenofovir GPO 300	A570742	GPO	THA	No	2014-04-22	2016-04-22	pos	97	-0.82	1.18	101	102.2
pj1-023	11	Private	Tenofovir	300	RICOVIR	8027079	Mylan	IND	Yes	2014-08-01	2017-07-31	pos	102.5	-4.54	4.47	98.2	100.9
pj1-024	12	Private	Tenofovir	300	Tenofovir STADA	20414	STADA	IND	No	2014-02-02	2016-02-02	pos	100.6	-2.49	2.05	96.9	100.9
pj1-025	13	NGO clinic	Tenofovir	300	TEVIR	2507153	RANBAXY	IND	No	2013-04-01	2015-03-31	pos	98	-1.42	1.21	100.3	101.6
pj1-026	14	Private	Tenofovir	300	RICOVIR	8027079	Mylan	IND	Yes	2014-08-01	2017-07-31	pos	98.4	-2.61	3.55	96.7	101
pj1-027	15	NGO clinic	Tenofovir	300	TENOF	E131707	Hetero	IND	Yes	2013-08-01	2015-07-31	pos	97.5	-2.1	2.14	90.3	109
pj1-028	1	Hospital	Efavirenz	600	Efavirenz	EM27186	Mylan	IND	Yes	2014-06-01	2017-05-31	pos	96.3	-2.22	1.25
pj1-029	2	Hospital	Efavirenz	600	Efavirenz	EM35108	Emcure	IND	Yes	2013-05-01	2015-04-30	pos	96.8	-1.83	2.21
pj1-030	3	Hospital	Efavirenz	600	Efavirenz	3027189	Mylan	IND	Yes	2014-06-01	2017-05-31	pos	96.9	-1.86	1.62
pj1-031	4	Hospital	Efavirenz	600	Efavirenz	3027187	Mylan	IND	Yes	2014-06-01	2017-05-31	pos	97.6	-2.85	1.67
pj1-032	5	Hospital	Efavirenz	600	Efavirenz	3027185	Mylan	IND	Yes	2014-06-01	2017-05-31	pos	97.3	-2.21	1.84
pj1-033	6	Hospital	Efavirenz	600	Efavirenz	3027486	Mylan	IND	Yes	2014-06-01	2017-05-31	pos	97.8	-1.06	0.8
pj1-034	7	Hospital	Efavirenz	600	Efavirenz	3031217	Mylan	IND	Yes	2014-10-01	2017-09-30	pos	97.6	-1.11	1.14
pj1-035	8	Hospital	Efavirenz	600	Efavirenz	A570303	GPO	THA	No	2013-09-10	2015-09-10	pos	95.4	-1.56	1.28
pj1-036	9	Hospital	Efavirenz	600	Efavirenz	3031198	Mylan	IND	Yes	2014-09-01	2017-08-31	pos	97.8	-1.51	1.83
pj1-037	10	Hospital	Efavirenz	600	Efavirenz	3031240	Mylan	IND	Yes	2014-10-01	2017-09-30	pos	97.7	-1.76	1.91
pj1-038	11	Private	Efavirenz	600	EFAMAT	3026355	Mylan	IND	Yes	2017-05-01	2017-04-30	pos	96.8	-2.25	2.08
pj1-039	12	Private	Efavirenz	600	ESTIVA-600	EFZ113033A	Hetero	IND	Yes	2013-12-01	2016-11-30	pos	98.9	-0.98	0.86
pj1-040	13	NGO clinic	Efavirenz	600	Efavirenz	A570845	GPO	THA	No	2013-10-22	2015-10-22	pos	95.6	-2.08	2.25
pj1-041	14	Private	Efavirenz	600	STOCRIN	Y1723	Zhejian Huahai Pharmaceutical Co., Ltd	CHI	Yes	2014-03-03	2016-03-03	pos	95.6	-1.01	0.75
pj1-042	15	NGO clinic	Efavirenz	600	ESTIVA-600	E140542	Hetero	IND	Yes	2014-03-01	2017-02-28	pos	94.9	-2.59	1.02
